# Supplementary material for: Characterization of Hottentotta judaicus Scorpion Venom: Toxic Effects and Neurobehavioral Modulation in Insect Models
Source: Toxins (Basel). 2025 Nov 3;17(11):546. doi: 10.3390/toxins17110546 (PMC12656134; doi:10.3390/toxins17110546)
Supplement: Supplementary file 1 [file toxins-17-00546-s001.zip]

Archive with 1 entries (1 files):
- toxins-3862238-supplementary.pdf
